# Supplementary material for: The Role of Health Belief Model Constructs and Content Creator Characteristics in Social Media Engagement: Insights from COVID-19 Vaccine Tweets
Source: Healthcare (Basel). 2024 Sep 14;12(18):1845. doi: 10.3390/healthcare12181845 (PMC11431524; doi:10.3390/healthcare12181845)
Supplement: Supplementary file 1 [file healthcare-12-01845-s001.zip]

Archive with 1 entries (1 files):
- healthcare-3192161-supplementary.pdf
